# Supplementary material for: Proinflammatory polarization of engineered heat-inducible macrophages reprogram the tumor immune microenvironment during cancer immunotherapy
Source: Nat Commun. 2024 Mar 15;15:2270. doi: 10.1038/s41467-024-46210-1 (PMC10943244; doi:10.1038/s41467-024-46210-1)
Supplement: Supplementary file 7 — Source Data [file 41467_2024_46210_MOESM7_ESM.xlsx]

## Sheet: Fig. 2f
Figure 2f
Temperature	37	42	45	48			Dunnett's multiple comparisons test	Mean Diff.	95.00% CI of diff.	Significant?	Summary	Adjusted P Value
Mean fluorescence intensity	1.251	48.813	24.216	9.148			37 vs. 42	-47.49	-48.99 to -46.00	Yes	****	<0.0001
	1.116	49.482	24.006	9			37 vs. 45	-22.67	-24.17 to -21.17	Yes	****	<0.0001
	1.142	47.698	23.307	7.76			37 vs. 48	-7.466	-8.965 to -5.968	Yes	****	<0.0001

## Sheet: Fig. 2h
Figure 2h
Time	0	10	30	60			Dunnett's multiple comparisons test	Mean Diff.	95.00% CI of diff.	Significant?	Summary	Adjusted P Value
Mean fluorescence intensity	1.318	2.283	12.71	7.887			0 vs. 10	-1.205	-2.644 to 0.2346	No	ns	0.1004
	1.381	3.008	13.336	7.532			0 vs. 30	-12.28	-13.71 to -10.84	Yes	****	<0.0001
	1.334	2.356	14.812	7.057			0 vs. 60	-6.148	-7.587 to -4.708	Yes	****	<0.0001

## Sheet: Fig. 2j
Figure 2j
Day	1	2	3	4	5	6	7	8	9
Mean fluorescence intensity	26	11	10	33	23	16	34	26	17
	25	18	13	35	18	12	38	21	19
	28	21	14	36	26	13	39	25	12

## Sheet: Fig. 3b
Figure 3b
Time (h)	BMDM			eBMDM
0	21	22.5	27	38	42	29
0.5	23	19	26	198	176	209
1	25	22	25.5	411	299	357
6	29	24	22	770.4	719.2	660.8
12	28	26	28	823.2	902.4	1095.2
24	26	26	31	888.8	1059.2	1140
48	28	26	25	1587.2	1550.4	1487.2
Paired t test
P value	0.0161
P value summary	*
Significantly different (P < 0.05)?	Yes
One- or two-tailed P value?	Two-tailed
t, df	t=3.314, df=6
Number of pairs	7

## Sheet: Fig. 3c
Figure 3c
Day	Increased IFN-γ (pg/ml)
0	0	0	35
1	856	950	910
2	511	482	510
3	159	140	92
4	430	450	523
5	391	360	377
6	200	140	153

## Sheet: Fig. 3e
Figure 3e
	Control	HS	eBMDM	eBMDM+HS
M1 macrophage (%)	1.6	2.3	6.7	23.5
	1.3	3.6	5.5	19.1
	2.7	2.4	5.1	23
Sidak's multiple comparisons test	Mean Diff.	95.00% CI of diff.	Significant?	Summary	Adjusted P Value
Control vs. HS	-0.9	-4.790 to 2.990	No	ns	0.9711
Control vs. eBMDM	-3.9	-7.790 to -0.01036	Yes	*	0.0493
Control vs. eBMDM+HS	-20	-23.89 to -16.11	Yes	****	<0.0001
HS vs. eBMDM	-3	-6.890 to 0.8896	No	ns	0.1581
HS vs. eBMDM+HS	-19.1	-22.99 to -15.21	Yes	****	<0.0001
eBMDM vs. eBMDM+HS	-16.1	-19.99 to -12.21	Yes	****	<0.0001

## Sheet: Fig. 3f
Figure 3f
		Control			HS			eBMDM			eBMDM+HS			IFN-γ
	Ifng	1	1	1	1.9	1.3	0.7	3.8	3.6	4.1	55	39	63	13	19	28.33
	Cd86	1	1	1	1.3	1.01	0.87	1.5	1.36	2.09	14.29	12.56	10.91	10.29	9.56	10.91
	Il6	1	1	1	1.19	0.94	0.89	2.8	2.2	1.99	33.2	42.5	32.59	23.2	24.5	22.59
	Ccl2	1	1	1	1.06	0.87	0.79	1.34	1.19	1.07	6.76	7.31	8.45	2.76	2.31	2.45
	Tnf	1	1	1	1.2	1.16	0.23	1.32	1.45	0.91	13.4	11.5	12.74	8.64	12.15	7.74

## Sheet: Fig. 3g
Figure 3g
		Control			HS			eBMDM			eBMDM+HS			IL-4
	Cd206	1	1	1	0.9	1.1	0.8	0.97	0.62	0.83	0.47	0.39	0.43	55	39	43
	ll10	1	1	1	0.8	1.4	1.2	1.1	0.82	0.8	0.33	0.36	0.29	22	35	30
	Arg1	1	1	1	1.12	0.99	0.86	0.9	0.75	1.3	0.21	0.27	0.41	19	24	26
	Fizz1	1	1	1	0.89	0.88	1.45	0.97	1.2	0.71	0.25	0.29	0.33	34	46	35

## Sheet: Fig. 3i
Figure 3i
	Control			HS			eBMDM			eBMDM+HS
Cell Vibiality (% of control)	100	100	100	90.1	93.25	89.66	53.3	52.1	56	28.8	30.2	34
	Tukey's multiple comparisons test	Mean Diff.	95.00% CI of diff.	Significant?	Summary	Adjusted P Value
	Control vs. HS	8.997	3.923 to 14.07	Yes	**	0.0021
	Control vs. eBMDM	46.2	41.13 to 51.27	Yes	****	<0.0001
	Control vs. eBMDM+HS	69	63.93 to 74.07	Yes	****	<0.0001
	HS vs. eBMDM	37.2	32.13 to 42.28	Yes	****	<0.0001
	HS vs. eBMDM+HS	60	54.93 to 65.08	Yes	****	<0.0001
	eBMDM vs. eBMDM+HS	22.8	17.73 to 27.87	Yes	****	<0.0001

## Sheet: Fig. 3l
Figure 3l
	Control	HS	eBMDM	eBMDM+HS
Phagocytosis (% of parent)	18.5	19.8	25	59.2
	17.3	21.6	27.5	55
	20.7	22.4	25.1	63
Tukey's multiple comparisons test	Mean Diff.	95.00% CI of diff.	Significant?	Summary	Adjusted P Value
Control vs. HS	-2.433	-8.671 to 3.804	No	ns	0.616
Control vs. eBMDM	-7.033	-13.27 to -0.7958	Yes	*	0.0283
Control vs. eBMDM+HS	-40.23	-46.47 to -34.00	Yes	****	<0.0001
HS vs. eBMDM	-4.6	-10.84 to 1.638	No	ns	0.1628
HS vs. eBMDM+HS	-37.8	-44.04 to -31.56	Yes	****	<0.0001
eBMDM vs. eBMDM+HS	-33.2	-39.44 to -26.96	Yes	****	<0.0001

[truncated: 74 more sheets: Fig. 3p, Fig. 4f and g, Fig. 4h, Fig. 5a, Fig. 5b, Fig. 5d, Fig. 5f, Fig. 5g, Fig. 5h, Fig. 5i, Fig. 6c-d, Fig. 6e, Fig. 6g, Fig. 6j, Fig. 6k, Fig. 6l, Fig. 7c, Fig. 7d, Fig. 7e, Fig. 7g …]
